# Supplementary material for: The Source of the River as a Nursery for Microbial Diversity
Source: PLoS One. 2015 Mar 24;10(3):e0120608. doi: 10.1371/journal.pone.0120608 (PMC4372583; doi:10.1371/journal.pone.0120608)
Supplement: S1 Table — Results for total amount of reads and number of recovered OTU after application of each minimum read coverage cutoff. (XLSX) [file pone.0120608.s008.xlsx]

## Sheet: S1 Table
Total sequenced reads	5790065
Coverage Cutoff		2	3	4	5	10	20	40	80	160
Num OTU observations		237107	115562	74040	53624	25260	13738	7249	3920	2188
Total read count		4256302	4016618	3893764	3813442	3635723	3483780	3308770	3129139	2941790
Descarted Sequences		-1533763	-1773447	-1896301	-1976623	-2154342	-2306285	-2481295	-2660926	-2848275
% of Descarted Sequences		-0.264896	-0.306291	-0.327509	-0.341382	-0.372076	-0.398318	-0.428544	-0.459568	-0.491925
Counts/sample detail:		Coverage Cutoff (nº reads)
Coverage cutoff	Raw Sequences (nº reads)	2	3	4	5	10	20	40	80	160
W01	255055	184903	174315	167742	163841	151166	142381	133297	122005	115756
W02	264517	186595	174427	168426	163222	152902	143522	137188	131510	125463
W03	231848	170976	160512	154968	151189	146660	136869	129336	121902	112501
W04	193073	135434	126411	121755	118629	111692	106004	99591	92916	85796
W05	100519	70823	65633	62862	61074	57195	53764	50007	46161	42236
W06	312508	219347	206522	199904	195249	184398	176592	167657	157743	147799
W07	222150	164661	154368	149000	145281	139336	134465	120157	111695	103412
W08	149012	106003	98635	95099	92965	88184	84039	79078	74263	69325
W09	26655	18790	17447	16848	16460	15485	14558	13659	12715	11750
W10	17680	12615	11704	11301	11025	10461	10006	9420	8836	8191
W11	21094	15825	14940	14468	14134	13431	12789	12023	11135	10274
W12	32472	21898	20335	19577	19104	18063	17193	16151	15073	13916
W13	45388	30336	27906	26779	26069	24542	23052	21340	19828	18645
W14	47287	35622	33528	32416	31717	30085	28609	26907	25051	23185
S01	312079	219311	205379	198356	193796	184098	173867	162502	151695	141298
S02	12685	8961	8419	8126	7918	7488	7145	6717	6354	5925
S03	231552	164119	154129	148915	145586	136013	128455	119530	106206	93961
S04	11594	8314	7819	7560	7386	7043	6763	6419	6063	5692
S05	218892	167270	159125	154819	152182	143473	134705	128214	120922	110373
S06	415123	324197	310392	303697	299402	289865	281903	272095	261459	251365
S07	569729	432447	411228	400566	393961	380400	370558	358721	346517	333301
S08	432943	321018	304518	296119	290860	279246	270140	259149	247671	235379
S09	409598	301204	285862	278234	273346	263463	256180	247257	238372	227604
S10	341725	261126	247807	241015	236582	227336	220578	211903	202625	192265
S11	183672	138186	130418	126220	123442	116823	110982	103889	96702	88898
S12	342655	256898	241852	234200	229457	218834	210367	200075	189892	178425
S13	102947	73152	68832	66581	65220	62010	59456	56152	52848	49113
S14	285613	206271	194155	188211	184345	176031	168838	160336	150980	139942
